# Supplementary material for: DNAJB6 mutants display toxic gain of function through unregulated interaction with Hsp70 chaperones
Source: Nat Commun. 2023 Nov 3;14:7066. doi: 10.1038/s41467-023-42735-z (PMC10624832; doi:10.1038/s41467-023-42735-z)
Supplement: Supplementary file 4 — Supplementary Data 1 [file 41467_2023_42735_MOESM4_ESM.txt]

SEQUENCE: MVDYYEVLGVQRHASPEDIKKAYRKLALKWHPDKNPENKEEAERKFKQVAEAYEVLSDAKKRDIYDKYG
SCORE:     score     fa_atr     fa_rep     fa_sol    fa_intra_rep    fa_elec    pro_close    hbond_sr_bb    hbond_lr_bb    hbond_bb_sc    hbond_sc    dslf_fa13       rama      omega     fa_dun    p_aa_pp    yhh_planarity        ref    prefa_centroid_score    prefa_clean_score3    chem_shifts       time description
SCORE:  -146.036   -347.636     35.324    189.582           0.745    -35.216        0.211        -33.017         -1.009         -4.793      -6.446        0.000    -10.174      4.739     88.035     -9.732            0.175    -16.825                   0.649                 0.649        115.490    359.000      S_00424
REMARK PROTEIN SILENTFILE
ANNOTATED_SEQUENCE: M[MET:NtermProteinFull]VDYYEVLGVQRH[HIS_D]ASPEDIKKAYRKLALKWHPDKNPENKEEAERKFKQVAEAYEVLSDAKKRDIYDKYG[GLY:CtermProteinFull] S_00424
   1 L     0.000 -176.168  178.936    1.458    0.000    0.000  -58.849  -63.453  -71.869    0.000 S_00424
   2 L  -119.673  129.382 -178.635    3.983    2.840   -0.112  178.800    0.000    0.000    0.000 S_00424
   3 L   -71.849  152.709 -179.107    5.235    4.431   -3.330  -68.928  -12.676    0.000    0.000 S_00424
   4 H   -60.673  -35.620  175.412    8.962    4.737   -4.016  -73.201  -27.630  160.940    0.000 S_00424
   5 H   -65.031  -36.285  179.160    8.544    8.512   -4.152  -60.528  111.482  175.043    0.000 S_00424
   6 H   -71.544  -35.956  177.031    6.855    8.383   -0.748  -69.179  175.020  -30.167    0.000 S_00424
   7 H   -59.993  -46.572  179.850    9.673    6.265    0.674  169.818    0.000    0.000    0.000 S_00424
   8 L   -78.441  -27.247 -178.080   12.257    8.871   -0.317  -66.249  177.658    0.000    0.000 S_00424
   9 L    82.906   38.841 -177.866    9.873   11.744    0.403    0.000    0.000    0.000    0.000 S_00424
  10 L  -122.796  179.186 -179.063   10.197   13.307   -3.048  -60.775    0.000    0.000    0.000 S_00424
  11 L   -90.141  157.998  179.459    7.962   14.344   -5.944  -60.446  -62.937  -55.496    0.000 S_00424
  12 L   -56.923  -37.321 -177.696    6.879   12.147   -8.852 -175.343  177.957   69.764 -158.764 S_00424
  13 L  -106.122   29.174  178.734    8.818   14.393  -11.228  -60.380  -75.663    0.000    0.000 S_00424
  14 L   -67.644  150.217  178.313   11.745   14.976   -8.872    0.000    0.000    0.000    0.000 S_00424
  15 L   -71.268  156.123  179.321   15.253   15.231  -10.315   69.454  -89.828    0.000    0.000 S_00424
  16 L   -64.883  -25.981  177.777   17.687   12.322  -10.049   23.664  -36.672   34.601    0.000 S_00424
  17 L   -74.087  -35.791  173.974   19.927   14.590   -7.976  -67.150  -59.371  -50.973    0.000 S_00424
  18 L   -69.865  -33.835  171.916   17.100   15.212   -5.514  -71.278  -38.628    0.000    0.000 S_00424
  19 H   -62.115  -42.478  174.760   16.585   11.450   -5.430  -70.189  168.512    0.000    0.000 S_00424
  20 H   -59.801  -42.679  179.628   20.263   11.129   -4.529  -70.949  174.488 -174.390  175.894 S_00424
  21 H   -61.573  -48.462  180.038   19.770   13.703   -1.774  -70.801  175.442 -175.638  177.112 S_00424
  22 H   -63.303  -40.228  177.266   16.773   11.881   -0.306    0.000    0.000    0.000    0.000 S_00424
  23 H   -57.779  -55.450 -176.157   18.615    8.563   -0.530  166.614   72.169   -0.154    0.000 S_00424
  24 H   -63.326  -40.609  178.811   21.698    9.782    1.329  -70.360  176.597  179.164  173.359 S_00424
  25 H   -57.918  -53.386 -174.428   19.618   11.651    3.906 -179.872  178.473  178.510  179.675 S_00424
  26 H   -78.162  -27.811  176.018   17.448    8.671    4.825  -64.919  175.999    0.000    0.000 S_00424
  27 H   -60.355  -39.132  176.301   20.286    6.186    4.362    0.000    0.000    0.000    0.000 S_00424
  28 H   -81.597  -44.667 -178.269   22.076    7.882    7.255  -65.804  174.182    0.000    0.000 S_00424
  29 H   -57.542  -42.267 -177.034   18.953    8.830    9.204 -177.924  177.775  178.522  178.102 S_00424
  30 H  -109.130   28.379  177.426   17.690    5.245    9.181  -66.522  -25.205    0.000    0.000 S_00424
  31 L   -70.447  135.539 -180.528   21.110    3.583    9.191 -159.933  -75.554    0.000    0.000 S_00424
  32 H   -51.137  -36.208 -177.740   21.317    0.402   11.262  -31.014   38.451  -30.256    0.000 S_00424
  33 H   -83.735  -17.070  174.837   24.382    1.879   12.959  -67.114  -20.206    0.000    0.000 S_00424
  34 H   -69.866  -36.425  176.414   22.603    5.197   13.473 -177.587   67.445  174.919  178.333 S_00424
  35 L  -134.447   78.478 -178.424   20.147    3.472   15.806 -173.846  -17.620    0.000    0.000 S_00424
  36 H   -55.255  -35.421 -176.131   21.652    0.217   17.070  -28.716   37.855  -31.606    0.000 S_00424
  37 H   -61.321  -29.571  176.574   18.800   -0.106   19.563  -68.520  178.301   -6.223    0.000 S_00424
  38 H  -128.749   39.939 -175.931   16.401   -0.520   16.644  -67.424  -75.159    0.000    0.000 S_00424
  39 H   -63.967  -22.628  175.596   18.854   -1.585   13.944   67.353 -177.212 -178.737 -178.730 S_00424
  40 H   -63.002  -53.266  178.173   16.368   -4.280   12.943  179.628 -176.802  -20.728    0.000 S_00424
  41 H   -69.747  -37.798  176.677   13.716   -1.753   11.925 -180.288   62.105   20.165    0.000 S_00424
  42 H   -60.574  -40.667  175.659   16.389    0.647   10.682    0.000    0.000    0.000    0.000 S_00424
  43 H   -58.062  -48.806  178.579   17.696   -2.120    8.428 -180.736  180.574   -7.868    0.000 S_00424
  44 H   -58.792  -46.519  178.325   14.228   -2.630    6.957  -75.691 -167.938  -75.330  -93.165 S_00424
  45 H   -64.319  -42.165  178.988   13.815    1.113    6.428  -71.780  179.641 -182.748  178.030 S_00424
  46 H   -58.312  -46.449 -178.672   17.330    1.394    5.005  182.426   91.793    0.000    0.000 S_00424
  47 H   -65.034  -36.990  177.274   16.657   -1.336    2.446  -71.253  177.429  178.047  175.823 S_00424
  48 H   -63.248  -42.642  176.846   13.376    0.315    1.466  -71.391  172.795  -21.439    0.000 S_00424
  49 H   -63.384  -44.753  178.108   15.188    3.598    0.841  170.108    0.000    0.000    0.000 S_00424
  50 H   -63.109  -39.401  177.732   17.867    1.822   -1.188    0.000    0.000    0.000    0.000 S_00424
  51 H   -60.961  -51.735  178.371   15.170   -0.002   -3.150 -180.495  177.525  -23.476    0.000 S_00424
  52 H   -59.817  -41.679  177.670   13.345    3.218   -4.020    0.000    0.000    0.000    0.000 S_00424
  53 H   -59.000  -52.871 -178.265   16.667    4.858   -4.874  171.720   73.294    2.099    0.000 S_00424
  54 H   -51.587  -52.681 -173.632   17.745    2.051   -7.200 -182.556  183.296  -23.988    0.000 S_00424
  55 H   -66.308  -42.644 -171.438   14.513    2.047   -9.196  171.580    0.000    0.000    0.000 S_00424
  56 H   -84.610  -25.553  178.066   14.069    5.812   -9.405  -63.382  179.655    0.000    0.000 S_00424
  57 L   -77.417  -29.621  172.287   17.744    6.614   -9.958   66.387  -67.480    0.000    0.000 S_00424
  58 L   -85.613  111.592 -173.905   17.801    4.262  -12.939 -177.243  -14.249    0.000    0.000 S_00424
  59 H   -53.892  -38.876 -179.622   15.899    6.057  -15.696    0.000    0.000    0.000    0.000 S_00424
  60 H   -64.359  -49.791 -178.206   14.881    2.734  -17.237 -179.824  177.755  178.481  179.820 S_00424
  61 H   -67.393  -33.277  177.560   13.552    1.248  -14.000  -69.647  176.017 -179.069  172.460 S_00424
  62 H   -66.464  -43.537  175.872   11.832    4.528  -13.143 -175.324  173.291  183.205 -179.121 S_00424
  63 H   -60.427  -41.503  175.920   10.036    4.557  -16.492  -73.300  -14.327    0.000    0.000 S_00424
  64 H   -63.681  -44.896  179.086    8.953    0.973  -15.837  -67.460  167.298    0.000    0.000 S_00424
  65 H   -60.590  -48.995  178.925    7.811    1.875  -12.325  176.591   65.731  156.116    0.000 S_00424
  66 H   -62.825  -39.440  176.688    5.839    4.889  -13.545  -71.209  -13.808    0.000    0.000 S_00424
  67 H   -60.941  -43.896  177.375    4.396    2.794  -16.370 -178.455  177.301  178.749  179.990 S_00424
  68 H   -58.779  -51.045  178.500    3.253    0.182  -13.854  176.346   79.962  180.000    0.000 S_00424
  69 L   129.213    0.000    0.000    1.575    2.807  -11.674    0.000    0.000    0.000    0.000 S_00424
SCORE:  -143.565   -346.662     34.812    188.639           0.744    -32.938        0.187        -31.788         -0.827         -5.616      -5.004        0.000    -10.517      4.278     88.214    -10.505            0.244    -16.825                   0.319                 0.319        102.839    395.000      S_01502
REMARK PROTEIN SILENTFILE
ANNOTATED_SEQUENCE: M[MET:NtermProteinFull]VDYYEVLGVQRHASPEDIKKAYRKLALKWHPDKNPENKEEAERKFKQVAEAYEVLSDAKKRDIYDKYG[GLY:CtermProteinFull] S_01502
   1 L     0.000   41.756 -179.564    1.458    0.000    0.000  -64.175  -60.901  -69.592    0.000 S_01502
   2 L  -114.418  122.043  177.102    1.814    3.682    0.880  177.808    0.000    0.000    0.000 S_01502
   3 L   -86.894  107.229 -172.967    4.220    4.876    3.569 -173.824  -23.950    0.000    0.000 S_01502
   4 H   -62.210  -28.615  179.579    2.546    7.883    5.177  -74.545  -20.060  147.636    0.000 S_01502
   5 H   -67.618  -37.521  176.985    5.874    9.003    6.634  -63.652  105.521 -167.796    0.000 S_01502
   6 H   -71.273  -32.859  176.258    7.380    9.264    3.153  -69.258  180.991   -8.160    0.000 S_01502
   7 L   -60.013  -45.162  177.863    4.310   11.185    1.997  170.905    0.000    0.000    0.000 S_01502
   8 L   -78.243  -27.239 -178.693    4.977   13.853    4.622  -66.493  178.719    0.000    0.000 S_01502
   9 L    85.845   37.145 -178.443    8.737   13.479    4.194    0.000    0.000    0.000    0.000 S_01502
  10 L  -123.356  179.718  178.227    9.444   12.662    7.839  -60.797    0.000    0.000    0.000 S_01502
  11 L   -86.749  157.118 -179.235   10.931    9.850    9.922  -60.808  -63.035  -55.439    0.000 S_01502
  12 L   -70.197  -19.626  174.263    8.966    6.831   11.138  -70.150  180.989  174.755  170.248 S_01502
  13 L  -109.475   26.433 -179.826    9.858    7.880   14.680  -62.529  -71.568    0.000    0.000 S_01502
  14 L   -70.112  153.588 -179.076    9.142   11.552   14.003    0.000    0.000    0.000    0.000 S_01502
  15 L   -81.536  160.574  175.488    7.376   13.668   16.622   68.492  -75.430    0.000    0.000 S_01502
  16 H   -53.533  -34.366  179.197    3.836   15.027   16.363  -27.258   37.945  -32.907    0.000 S_01502
  17 H   -67.824  -37.891  176.186    5.468   18.432   15.916  -67.431  -62.122  -45.589    0.000 S_01502
  18 H   -66.621  -37.066  176.954    7.468   17.138   12.953  -67.965  -49.503    0.000    0.000 S_01502
  19 H   -63.630  -46.905 -178.874    4.264   15.745   11.454  -68.346  167.303    0.000    0.000 S_01502
  20 H   -63.888  -42.595 -179.526    2.442   19.064   11.808  -72.090 -172.949  -71.642 -175.255 S_01502
  21 H   -63.357  -45.022  178.313    5.359   21.032   10.367  -72.813  178.099 -179.361  179.985 S_01502
  22 H   -60.643  -42.833  177.240    5.652   18.724    7.360    0.000    0.000    0.000    0.000 S_01502
  23 H   -58.369  -49.929 -177.251    1.915   19.036    6.738  171.401   74.301   -2.137    0.000 S_01502
  24 H   -62.540  -41.233  179.194    2.017   22.834    6.858  -71.103  176.031  178.500  173.446 S_01502
  25 H   -63.891  -43.028  180.179    5.039   22.978    4.555  -71.425  178.297 -179.397  179.999 S_01502
  26 H   -73.927  -30.096  174.357    3.408   20.650    2.030  -68.138  173.545    0.000    0.000 S_01502
  27 H   -60.375  -38.852  173.895    0.127   22.535    2.378    0.000    0.000    0.000    0.000 S_01502
  28 H   -72.952  -41.199  177.954    1.982   25.583    1.071  -67.456  173.176    0.000    0.000 S_01502
  29 H   -56.867  -37.822 -176.761    3.817   23.481   -1.512 -178.319  177.582  180.463  178.852 S_01502
  30 L  -108.459   25.265  176.863    0.467   22.290   -2.857  -58.670  120.516    0.000    0.000 S_01502
  31 L   -71.271  137.215 -180.046   -1.385   25.566   -2.313 -161.849  -76.762    0.000    0.000 S_01502
  32 L   -50.849  -37.701  179.750   -3.727   26.574   -5.134  -31.429   38.492  -29.944    0.000 S_01502
  33 L   -77.031  -25.705  175.346   -1.920   29.918   -5.233  -68.622  -16.445    0.000    0.000 S_01502
  34 L   -70.814  -32.456  179.200    1.433   28.130   -5.194 -176.579   67.239  175.058  178.226 S_01502
  35 L  -131.406   72.549 -178.252    0.417   26.226   -8.324  -55.630  -76.346    0.000    0.000 S_01502
  36 L   -56.055  -35.746 -173.611   -2.075   28.355  -10.250  -28.376   38.066  -32.216    0.000 S_01502
  37 L   -85.742  -13.652 -177.248   -1.547   26.230  -13.355  -65.201  178.945   -3.909    0.000 S_01502
  38 H  -134.625   45.873 -179.423   -1.832   22.938  -11.475  -66.751  -70.593    0.000    0.000 S_01502
  39 H   -62.583  -41.491  178.873   -4.484   23.583   -8.828  -70.607  180.420 -179.105  179.690 S_01502
  40 H   -61.079  -51.139 -177.943   -6.188   20.269   -9.579 -180.394  180.564   -6.306    0.000 S_01502
  41 H   -66.825  -38.705  176.491   -2.983   18.238   -9.336 -176.807   63.924   19.014    0.000 S_01502
  42 H   -60.983  -39.209  177.713   -1.844   20.182   -6.275    0.000    0.000    0.000    0.000 S_01502
  43 H   -67.492  -39.133  176.465   -5.154   19.339   -4.605 -179.003   63.081   19.599    0.000 S_01502
  44 H   -62.274  -41.820  177.449   -4.719   15.674   -5.515  -69.655 -181.454 -171.769  -83.074 S_01502
  45 H   -70.351  -42.607  176.816   -1.256   15.712   -3.948  -67.267  -68.221 -176.266 -178.266 S_01502
  46 H   -58.576  -43.840  177.118   -2.476   17.707   -0.951 -183.802   71.529    0.000    0.000 S_01502
  47 H   -50.217  -47.989  178.958   -5.245   15.155   -0.426 -178.571  178.628  178.065 -179.975 S_01502
  48 H   -63.832  -39.223  177.040   -2.608   12.446   -0.025 -173.713   64.943   57.366    0.000 S_01502
  49 H   -63.101  -45.222  179.248   -0.639   14.691    2.328  170.529    0.000    0.000    0.000 S_01502
  50 H   -64.123  -37.215  175.288   -3.728   15.369    4.438    0.000    0.000    0.000    0.000 S_01502
  51 H   -58.213  -52.572  177.798   -4.439   11.637    4.528 -181.472  178.007  -27.291    0.000 S_01502
  52 H   -60.833  -41.854  179.994   -0.970   10.904    5.901    0.000    0.000    0.000    0.000 S_01502
  53 H   -59.560  -53.588 -177.240   -1.240   13.869    8.266  169.916   69.482    3.651    0.000 S_01502
  54 H   -54.141  -51.567 -174.384   -4.585   12.834    9.747 -181.173  181.573  -13.431    0.000 S_01502
  55 H   -64.657  -43.989 -172.846   -3.562    9.232   10.397  171.079    0.000    0.000    0.000 S_01502
  56 H   -80.392  -34.220  180.486   -0.110    9.996   11.786  -65.633  180.617    0.000    0.000 S_01502
  57 L   -69.476  -29.560  171.332   -1.081   13.104   13.749   66.088  -73.448    0.000    0.000 S_01502
  58 L   -84.797  111.018 -173.901   -3.660   11.012   15.589 -177.380  -13.489    0.000    0.000 S_01502
  59 H   -54.189  -37.787 -179.909   -1.644    8.836   17.963    0.000    0.000    0.000    0.000 S_01502
  60 H   -64.611  -50.562 -178.682   -4.347    6.163   17.872 -179.581  177.577  178.607  179.765 S_01502
  61 H   -67.044  -34.018  177.745   -4.527    5.982   14.079  -70.037  179.179 -179.896  178.129 S_01502
  62 H   -63.311  -46.823  178.198   -0.735    6.134   13.844 -177.530  174.172  180.740 -177.210 S_01502
  63 H   -61.307  -44.157  178.043   -0.335    3.122   16.130  -73.052  -13.877    0.000    0.000 S_01502
  64 H   -64.155  -44.767  179.610   -2.983    1.213   14.181  -67.332  167.599    0.000    0.000 S_01502
  65 H   -56.327  -50.371  180.522   -1.451    2.205   10.845  168.052   69.278 -170.646    0.000 S_01502
  66 H   -69.999  -37.570  177.276    1.994    0.948   11.849  -73.217  -17.585    0.000    0.000 S_01502
  67 H   -55.980  -41.478  178.965    0.517   -2.064   13.637 -178.896  176.459  179.749  179.639 S_01502
  68 H  -112.509   37.357  179.322   -1.039   -3.158   10.345  -57.995  104.876   -9.581    0.000 S_01502
  69 L  -119.697    0.000    0.000    1.584   -1.603    8.074    0.000    0.000    0.000    0.000 S_01502
SCORE:  -143.909   -345.508     34.679    188.939           0.701    -37.243        0.149        -31.965         -0.780         -7.016      -4.938        0.000     -9.582      4.040     90.802     -9.555            0.193    -16.825                  -2.515                -2.515        112.140    230.000      S_01512
REMARK PROTEIN SILENTFILE
ANNOTATED_SEQUENCE: M[MET:NtermProteinFull]VDYYEVLGVQRHASPEDIKKAYRKLALKWHPDKNPENKEEAERKFKQVAEAYEVLSDAKKRDIYDKYG[GLY:CtermProteinFull] S_01512
   1 L     0.000   90.437  178.461    1.458    0.000    0.000 -177.729 -178.510  -71.052    0.000 S_01512
   2 L  -120.915  -18.204  177.787    2.786    3.304    1.332  -62.283    0.000    0.000    0.000 S_01512
   3 L   -95.315  150.839  173.894    5.550    2.021    3.605  -67.953  -15.561    0.000    0.000 S_01512
   4 H   -63.419  -30.999  175.374    8.930    0.691    2.489  -76.430  -33.130  158.312    0.000 S_01512
   5 H   -64.165  -38.922  178.721    8.184   -2.301    4.710  -60.063  102.951 -184.351    0.000 S_01512
   6 H   -68.282  -35.346  174.769    5.023   -2.953    2.701  -70.469  175.948  -45.058    0.000 S_01512
   7 H   -59.555  -44.647  179.615    7.051   -2.779   -0.508  170.913    0.000    0.000    0.000 S_01512
   8 H   -78.601  -23.925  179.665    9.344   -5.515    0.803  -66.687  178.275    0.000    0.000 S_01512
   9 L    86.550   33.493 -178.463    6.400   -7.339    2.373    0.000    0.000    0.000    0.000 S_01512
  10 L  -124.077  180.622  179.977    7.765   -7.239    5.920  -60.934    0.000    0.000    0.000 S_01512
  11 L   -92.085  162.248 -178.780    6.890   -5.741    9.303  -60.429  -63.101  -55.551    0.000 S_01512
  12 L   -68.618  -19.265  177.170    7.940   -2.344   10.649  -71.693  179.000 -185.209  170.324 S_01512
  13 L  -101.640   21.648  179.373    9.945   -4.179   13.307  -63.007  -72.098    0.000    0.000 S_01512
  14 L   -66.977  142.522  179.162   11.710   -6.309   10.699    0.000    0.000    0.000    0.000 S_01512
  15 L   -80.649  160.287  176.065   15.416   -6.958   11.246   67.729  -75.111    0.000    0.000 S_01512
  16 H   -51.981  -37.223  174.580   18.171   -5.995    8.811  -28.563   38.236  -32.131    0.000 S_01512
  17 H   -60.100  -46.269  178.518   18.355   -9.711    8.036  180.295  178.592   -9.233    0.000 S_01512
  18 H   -62.563  -36.757  177.933   14.646   -9.728    7.201  -68.247  -48.272    0.000    0.000 S_01512
  19 H   -64.591  -43.009  180.114   15.171   -6.671    5.003  -63.562  -59.877    0.000    0.000 S_01512
  20 H   -66.370  -42.930 -178.539   17.973   -8.379    3.082  -70.515  176.955 -179.074  178.689 S_01512
  21 H   -65.061  -43.425  177.633   16.011  -11.605    2.637  -72.671  178.925  175.527  176.053 S_01512
  22 H   -60.332  -43.026  176.594   12.924   -9.766    1.393    0.000    0.000    0.000    0.000 S_01512
  23 H   -58.880  -50.498 -175.925   15.073   -7.886   -1.117  169.915   76.073   -0.839    0.000 S_01512
  24 H   -62.387  -42.880 -179.546   16.736  -11.053   -2.400  -71.305  175.680  178.742  173.045 S_01512
  25 H   -63.949  -45.720  180.394   13.445  -12.929   -2.728  -71.485  178.622 -179.439  180.098 S_01512
  26 H   -70.006  -33.378  175.890   11.737  -10.075   -4.571  -69.302  172.127    0.000    0.000 S_01512
  27 H   -59.347  -38.743  175.341   14.827   -9.571   -6.726    0.000    0.000    0.000    0.000 S_01512
  28 H   -71.848  -40.596 -179.640   14.343  -13.133   -7.960  -67.817  172.793    0.000    0.000 S_01512
  29 H   -66.030  -27.431  178.063   10.589  -12.652   -8.322  -71.456  179.387 -181.118  180.367 S_01512
  30 L  -110.181   25.186 -180.763   11.277   -9.580  -10.452  -61.852  119.004    0.000    0.000 S_01512
  31 L   -71.604  133.395 -178.349   14.274  -11.098  -12.233 -160.002  -72.673    0.000    0.000 S_01512
  32 L   -52.632  -37.630 -174.485   14.483  -10.219  -15.926  -31.013   38.381  -30.206    0.000 S_01512
  33 L   -79.650  -13.928  177.188   15.144  -13.868  -16.758  -69.112  -16.202    0.000    0.000 S_01512
  34 L   -82.995  -38.887  176.022   12.093  -14.963  -14.771 -176.966  174.567  176.709   64.288 S_01512
  35 L  -133.659   73.381  177.651    9.688  -12.765  -16.729  -62.487  -68.764    0.000    0.000 S_01512
  36 H   -54.057  -38.586 -178.351   11.343  -11.727  -19.990  -27.915   38.174  -32.713    0.000 S_01512
  37 H   -63.828  -35.373  177.432    7.909  -10.746  -21.296  -68.920  177.463   -8.329    0.000 S_01512
  38 H  -108.997   30.531 -177.532    7.468   -8.344  -18.383  -67.321  -49.702    0.000    0.000 S_01512
  39 H   -51.369  -52.160  182.453   11.166   -7.497  -18.147 -181.647  175.935 -177.674  -72.336 S_01512
  40 H   -58.537  -47.405  182.112   10.556   -3.746  -18.242 -177.761  176.864    2.486    0.000 S_01512
  41 H   -68.270  -37.270  176.594    7.772   -3.880  -15.657 -175.272   63.533   22.383    0.000 S_01512
  42 H   -62.363  -37.981  176.473    9.769   -6.248  -13.453    0.000    0.000    0.000    0.000 S_01512
  43 H   -66.666  -38.228  174.942   12.617   -3.731  -13.495  -70.029  172.162   -3.865    0.000 S_01512
  44 H   -60.540  -44.173  179.212   10.162   -1.011  -12.490  -70.118  173.771 -179.646  164.807 S_01512
  45 H   -70.485  -40.607  175.969    9.017   -3.136   -9.552  -65.402  -67.459 -177.176 -178.625 S_01512
  46 H   -57.956  -45.481  177.051   12.587   -4.123   -8.698 -185.365   75.654    0.000    0.000 S_01512
  47 H   -51.123  -47.018  178.716   13.538   -0.444   -8.586 -178.745  178.451  178.074 -179.974 S_01512
  48 H   -63.326  -41.428 -182.648   10.857    0.110   -5.948  -68.818  176.548  -29.693    0.000 S_01512
  49 H   -63.119  -44.576  179.878   12.062   -2.936   -4.019  170.637    0.000    0.000    0.000 S_01512
  50 H   -64.186  -37.310  175.555   15.673   -1.756   -4.190    0.000    0.000    0.000    0.000 S_01512
  51 H   -58.549  -52.523  177.773   14.591    1.676   -2.964 -181.344  178.656  -20.204    0.000 S_01512
  52 H   -60.261  -41.964  178.645   12.908    0.178    0.098    0.000    0.000    0.000    0.000 S_01512
  53 H   -58.912  -53.582 -176.629   15.880   -2.137    0.606  167.937   70.496    2.851    0.000 S_01512
  54 H   -54.555  -50.192 -175.641   18.474    0.639    0.475 -181.632  179.767  -18.833    0.000 S_01512
  55 H   -63.973  -43.402 -171.012   16.652    2.873    2.951  170.963    0.000    0.000    0.000 S_01512
  56 H   -85.231  -21.742  178.561   15.777    0.131    5.426  -63.691  178.914    0.000    0.000 S_01512
  57 L   -86.604  -33.942  174.979   19.101   -1.693    5.151   66.066  -68.801    0.000    0.000 S_01512
  58 L   -71.627  125.636 -174.444   21.175    1.465    5.558 -175.078   84.717    0.000    0.000 S_01512
  59 H   -58.704  -43.810 -177.318   21.551    2.229    9.262    0.000    0.000    0.000    0.000 S_01512
  60 H   -67.327  -53.398 -177.099   21.333    5.993    8.774 -179.124  177.109  178.951  179.649 S_01512
  61 H   -66.416  -31.293  176.325   18.419    6.056    6.334  -69.653 -177.341  179.390 -176.030 S_01512
  62 H   -63.611  -47.424  178.496   16.631    3.405    8.389  174.746   63.825 -181.261  -91.689 S_01512
  63 H   -63.357  -41.637  179.117   16.796    5.546   11.527  -72.726  -13.709    0.000    0.000 S_01512
  64 H   -64.989  -48.136 -178.629   15.707    8.622    9.576  -67.388  167.691    0.000    0.000 S_01512
  65 H   -59.389  -47.891  179.027   12.831    6.848    7.834 -181.270   71.451  165.838    0.000 S_01512
  66 H   -65.079  -41.469  178.098   11.519    5.372   11.082  -71.757  -14.973    0.000    0.000 S_01512
  67 H   -56.693  -41.013 -179.686   12.027    8.673   12.899 -178.923  175.983  179.779  178.450 S_01512
  68 H  -111.348   36.183  179.109    9.829   10.394   10.317  -56.501  109.961 -161.207    0.000 S_01512
  69 L  -119.022    0.000    0.000    7.595    7.410    9.568    0.000    0.000    0.000    0.000 S_01512
SCORE:  -146.118   -351.340     35.589    190.440           0.781    -37.860        0.167        -30.939         -2.491         -7.235      -5.353        0.000     -9.394      4.809     93.522    -10.239            0.250    -16.825                  -7.853                -7.853        117.240    614.000      S_01878
REMARK PROTEIN SILENTFILE
ANNOTATED_SEQUENCE: M[MET:NtermProteinFull]VDYYEVLGVQRH[HIS_D]ASPEDIKKAYRKLALKWHPDKNPENKEEAERKFKQVAEAYEVLSDAKKRDIYDKYG[GLY:CtermProteinFull] S_01878
   1 L     0.000  162.177  179.454    1.458    0.000    0.000  -59.425  -62.730  -71.032    0.000 S_01878
   2 L   -95.765  120.930  178.819    3.931    2.860    0.396  177.338    0.000    0.000    0.000 S_01878
   3 L  -124.522   91.678 -174.947    5.015    4.573   -2.820 -175.839  -18.271    0.000    0.000 S_01878
   4 H   -68.992  -27.535  177.856    7.372    7.464   -2.093  -77.027  142.047  -25.293    0.000 S_01878
   5 H   -66.154  -36.857  175.896    7.967    8.003   -5.809  -65.447  -60.973  -10.249    0.000 S_01878
   6 H   -70.904  -38.181  176.931    4.262    8.716   -6.266 -179.125   62.978   20.110    0.000 S_01878
   7 H   -56.667  -45.599 -180.222    4.294   11.029   -3.248  169.600    0.000    0.000    0.000 S_01878
   8 H   -83.557  -25.411 -179.554    7.003   13.143   -4.876  -65.626  177.870    0.000    0.000 S_01878
   9 L    80.053   40.065 -177.058    5.703   12.464   -8.385    0.000    0.000    0.000    0.000 S_01878
  10 L  -124.221  179.884 -179.649    9.050   11.273   -9.738  -60.911    0.000    0.000    0.000 S_01878
  11 L   -92.855  162.624 -177.722   10.571    8.233  -11.440  -60.564  -63.272  -55.396    0.000 S_01878
  12 L   -69.992  -15.311 -179.074   12.193    5.228   -9.769   70.657 -176.043 -176.235 -174.279 S_01878
  13 L  -103.616   13.216  179.102   15.490    6.246  -11.366  -61.280  -70.750    0.000    0.000 S_01878
  14 L   -64.632  137.327  179.337   15.348    9.790   -9.997    0.000    0.000    0.000    0.000 S_01878
  15 L   -78.019  159.802  177.655   18.615   11.046   -8.513   68.553  -83.136    0.000    0.000 S_01878
  16 H   -52.397  -35.241  176.385   18.976   12.287   -4.937  -28.928   38.095  -31.642    0.000 S_01878
  17 H   -66.715  -40.097  177.221   19.161   15.768   -6.453  -68.787  178.116   -5.110    0.000 S_01878
  18 H   -69.437  -31.353  173.585   15.907   15.151   -8.319  -67.133  -45.214    0.000    0.000 S_01878
  19 H   -64.055  -41.405  175.913   14.413   13.895   -5.059  -64.427  -58.927    0.000    0.000 S_01878
  20 H   -63.033  -42.440  177.040   15.350   17.211   -3.456 -176.700  176.157  179.603  179.954 S_01878
  21 H   -53.760  -54.296 -179.215   13.747   19.057   -6.367  -68.899  174.737 -167.645  171.478 S_01878
  22 H   -66.192  -38.049  177.198   10.422   17.278   -5.883    0.000    0.000    0.000    0.000 S_01878
  23 H   -52.397  -53.025 -178.667   10.761   17.507   -2.103  166.176   67.809   -0.935    0.000 S_01878
  24 H   -60.215  -43.065 -177.375   10.865   21.306   -2.209  -68.672  173.190   66.267 -164.425 S_01878
  25 H   -67.271  -47.169 -174.266    7.966   21.493   -4.661  -69.844  178.862 -179.526  179.592 S_01878
  26 H   -76.893  -32.736  176.818    5.710   18.995   -2.899  -90.313  -62.212    0.000    0.000 S_01878
  27 H   -60.307  -39.726  175.795    6.603   20.216    0.588    0.000    0.000    0.000    0.000 S_01878
  28 H   -76.733  -42.936 -178.655    5.241   23.632   -0.374  -67.225  173.592    0.000    0.000 S_01878
  29 H   -57.883  -42.131 -177.936    2.393   22.238   -2.472 -177.159  176.499  179.686  177.869 S_01878
  30 L  -109.858   27.547  178.883    1.124   20.148    0.439  -68.693  -19.681    0.000    0.000 S_01878
  31 L   -66.621  134.132 -177.585    2.356   22.473    3.184 -161.774  -74.042    0.000    0.000 S_01878
  32 L   -52.961  -40.281 -172.587    0.103   22.478    6.247  -31.102   38.416  -30.160    0.000 S_01878
  33 L   -83.743   -1.948  175.090    0.060   26.275    6.338  -68.342  -22.780    0.000    0.000 S_01878
  34 L  -104.010    5.813  178.647   -0.915   26.442    2.668  -62.032  -64.242 -176.422 -178.344 S_01878
  35 L  -139.267   81.422 -178.630   -4.065   24.401    3.272 -176.055   -7.988    0.000    0.000 S_01878
  36 L   -76.186  -17.675  180.456   -6.319   25.946    5.915   29.690  -37.388   29.943    0.000 S_01878
  37 L   -71.566  -41.633  176.209   -9.285   24.017    4.524  -68.389  178.557   -5.599    0.000 S_01878
  38 H  -143.351   66.989 -178.298   -7.820   20.649    5.505 -169.715  -14.737    0.000    0.000 S_01878
  39 H   -61.193  -32.377  180.160   -4.557   21.238    7.366 -176.382  172.206  180.508  178.726 S_01878
  40 H   -56.465  -50.752  179.177   -4.916   17.828    9.010 -179.978 -177.429  -26.386    0.000 S_01878
  41 H   -68.964  -37.845  176.890   -4.585   15.998    5.694 -180.123   62.244   20.095    0.000 S_01878
  42 H   -59.535  -38.900  175.437   -1.942   18.460    4.508    0.000    0.000    0.000    0.000 S_01878
  43 H   -59.259  -49.732  178.570    0.096   17.543    7.582 -180.644  180.900  -10.725    0.000 S_01878
  44 H   -59.028  -45.629  178.900   -0.108   13.846    6.716  -75.618 -168.464  -74.667  -93.019 S_01878
  45 H   -64.143  -42.171  178.515    0.812   14.564    3.098  -72.782  180.108 -183.487  177.645 S_01878
  46 H   -59.404  -44.941  179.562    3.651   16.853    4.172 -176.558   84.259    0.000    0.000 S_01878
  47 H   -63.011  -38.672  176.656    5.089   14.147    6.422  -71.739  177.068 -181.417  175.821 S_01878
  48 H   -61.318  -41.636  176.387    4.886   11.658    3.556  -71.009  173.173  -21.263    0.000 S_01878
  49 H   -63.021  -43.183  178.607    6.885   14.061    1.393  170.108    0.000    0.000    0.000 S_01878
  50 H   -60.938  -43.221  177.839    9.461   14.471    4.160    0.000    0.000    0.000    0.000 S_01878
  51 H   -65.002  -43.431  178.003    9.800   10.696    4.464  -70.195  180.037    2.540    0.000 S_01878
  52 H   -57.999  -43.373  177.773   10.063   10.316    0.690    0.000    0.000    0.000    0.000 S_01878
  53 H   -59.992  -55.894 -176.447   12.884   12.864    0.645  171.653   72.227    3.679    0.000 S_01878
  54 H   -56.873  -51.515 -173.271   14.868   11.271    3.469 -180.980  179.103  -17.753    0.000 S_01878
  55 H   -65.740  -44.521 -169.431   14.504    7.687    2.263  170.210    0.000    0.000    0.000 S_01878
  56 H   -84.758  -24.549  177.866   15.057    8.291   -1.442  -62.831  178.847    0.000    0.000 S_01878
  57 L   -84.338  -27.864  174.824   17.830   10.861   -1.049   68.188  -64.506    0.000    0.000 S_01878
  58 L   -80.179  113.619 -175.139   19.706    8.642    1.401 -177.268  -11.542    0.000    0.000 S_01878
  59 H   -54.021  -36.598  179.994   21.651    6.134   -0.689    0.000    0.000    0.000    0.000 S_01878
  60 H   -65.185  -57.465 -177.730   21.369    3.591    2.124 -179.650  177.848  178.455  179.801 S_01878
  61 H   -69.732  -25.448  176.012   17.614    3.828    2.663  -68.880 -176.860  178.880 -175.919 S_01878
  62 H   -64.239  -47.560  176.361   17.143    4.256   -1.084  175.608   64.947  175.603  -90.009 S_01878
  63 H   -63.831  -41.687  178.251   18.683    0.847   -1.760  -72.482  -13.715    0.000    0.000 S_01878
  64 H   -63.031  -44.464  180.191   16.724   -0.635    1.142  -67.595  167.494    0.000    0.000 S_01878
  65 H   -63.685  -46.897 -177.587   13.469    0.887   -0.101 -178.909   74.264  157.751    0.000 S_01878
  66 H   -68.588  -34.355 -175.199   13.995   -0.229   -3.698  -72.054  -15.527    0.000    0.000 S_01878
  67 H   -85.344  -39.051 -174.101   15.182   -3.691   -2.675 -175.079  171.192 -178.014 -180.291 S_01878
  68 H  -118.699  -48.254 -177.047   12.824   -4.366    0.227  -58.803  108.640  -11.350    0.000 S_01878
  69 L    99.374    0.000    0.000   10.467   -1.416    0.667    0.000    0.000    0.000    0.000 S_01878
SCORE:  -144.123   -345.397     35.464    184.518           0.776    -34.241        0.148        -32.449         -0.762         -5.257      -4.713        0.000    -10.009      4.822     89.402     -9.717            0.116    -16.825                  -2.372                -2.372        120.511    451.000      S_02234
REMARK PROTEIN SILENTFILE
ANNOTATED_SEQUENCE: M[MET:NtermProteinFull]VDYYEVLGVQRHASPEDIKKAYRKLALKWHPDKNPENKEEAERKFKQVAEAYEVLSDAKKRDIYDKYG[GLY:CtermProteinFull] S_02234
   1 L     0.000  169.985  177.741    1.458    0.000    0.000  -62.447  -67.372  170.620    0.000 S_02234
   2 L   -90.508  129.994  178.653    3.977    2.842    0.184  176.216    0.000    0.000    0.000 S_02234
   3 L   -81.809   95.398 -171.434    4.575    4.843   -2.993 -174.622  -28.627    0.000    0.000 S_02234
   4 H   -70.058  -26.906  175.860    8.371    4.864   -3.093  -74.781  -40.060  154.855    0.000 S_02234
   5 H   -66.162  -38.273  176.145    8.405    7.047   -6.205  -66.310  100.722 -177.964    0.000 S_02234
   6 H   -67.824  -37.299  175.775    6.501    9.720   -4.287  179.983   63.706   22.149    0.000 S_02234
   7 H   -58.472  -45.224  178.552    8.995    9.396   -1.438  170.939    0.000    0.000    0.000 S_02234
   8 H   -73.551  -29.545  178.079   11.836   10.139   -3.853  -67.511  174.704    0.000    0.000 S_02234
   9 L    94.783   31.110 -178.832    9.733   12.816   -5.545    0.000    0.000    0.000    0.000 S_02234
  10 L  -124.990 -179.333  178.783    9.696   11.299   -9.030  -61.496    0.000    0.000    0.000 S_02234
  11 L   -85.801  157.853 -178.909    7.255    9.672  -11.449  -60.931  -63.053  -55.482    0.000 S_02234
  12 L   -72.810  -14.607  173.982    6.266    6.003  -11.339  -68.927  178.683 -180.119  174.371 S_02234
  13 L  -106.301   20.787 -180.337    7.630    5.699  -14.873  -62.778  -71.854    0.000    0.000 S_02234
  14 L   -69.598  150.202 -178.289   10.875    7.435  -13.918    0.000    0.000    0.000    0.000 S_02234
  15 L   -78.325  160.355  176.382   14.163    5.977  -15.150   68.101  -78.432    0.000    0.000 S_02234
  16 H   -53.243  -36.110  178.493   16.742    4.251  -12.956  -27.917   38.068  -32.484    0.000 S_02234
  17 H   -66.673  -39.286  175.805   18.889    7.348  -13.457  -68.859  179.276   -4.442    0.000 S_02234
  18 H   -64.157  -37.853  175.874   16.057    9.551  -12.204  -68.883  -45.060    0.000    0.000 S_02234
  19 H   -63.176  -45.614 -179.731   15.780    7.294   -9.158  -68.542  167.661    0.000    0.000 S_02234
  20 H   -63.662  -44.128 -178.841   19.510    7.578   -8.476  -70.704  176.885 -179.144  178.861 S_02234
  21 H   -66.287  -43.473  178.206   19.510   11.355   -8.914  -71.122  177.629 -178.744  178.927 S_02234
  22 H   -61.455  -42.118  176.415   16.431   11.813   -6.730    0.000    0.000    0.000    0.000 S_02234
  23 H   -57.964  -54.694 -174.711   18.034    9.676   -4.026  166.252   71.653   -0.244    0.000 S_02234
  24 H   -59.768  -45.214 -176.245   21.317   11.588   -4.018  -70.943  175.628 -180.695  172.059 S_02234
  25 H   -70.527  -47.057 -174.147   19.687   15.022   -4.017  -70.169  179.560 -180.120 -179.568 S_02234
  26 H   -73.700  -41.038  177.813   16.887   14.292   -1.553 -174.366   57.628    0.000    0.000 S_02234
  27 H   -59.582  -38.460  172.527   18.995   12.200    0.821    0.000    0.000    0.000    0.000 S_02234
  28 H   -65.677  -48.412  179.358   21.373   15.154    1.037  178.090   59.742    0.000    0.000 S_02234
  29 H   -54.307  -40.293 -177.675   18.484   17.585    1.480 -178.400  177.275  178.993  177.884 S_02234
  30 L  -108.560   27.320  178.217   17.184   15.478    4.366  -70.678  -16.658    0.000    0.000 S_02234
  31 L   -70.239  137.233 -179.806   20.597   14.345    5.601 -162.198  -77.504    0.000    0.000 S_02234
  32 H   -50.939  -37.339 -176.921   20.944   14.094    9.379  -31.375   38.382  -29.827    0.000 S_02234
  33 H   -86.008  -17.217  174.824   24.035   16.294    9.142  -66.504  -21.849    0.000    0.000 S_02234
  34 H   -69.379  -34.989  177.578   22.335   18.671    6.712 -178.841   67.077  175.580  176.889 S_02234
  35 L  -132.738   78.888  180.665   19.899   19.653    9.461 -174.368  -20.363    0.000    0.000 S_02234
  36 H   -56.644  -36.803 -176.964   21.458   19.015   12.870  -27.615   37.851  -32.561    0.000 S_02234
  37 H   -56.484  -48.959  175.555   18.647   20.978   14.513 -178.355  177.571   -0.287    0.000 S_02234
  38 H  -106.802   38.851 -175.187   16.039   18.457   13.378  -67.577  -42.661    0.000    0.000 S_02234
  39 H   -54.575  -38.825  179.331   18.573   15.650   13.004 -177.184  173.922  180.268  179.050 S_02234
  40 H   -57.186  -50.689  179.111   16.143   13.209   14.614 -180.278  183.305  -23.264    0.000 S_02234
  41 H   -69.701  -37.713  177.325   13.461   13.900   12.008 -180.028   61.959   20.082    0.000 S_02234
  42 H   -61.153  -38.362  175.367   16.069   14.159    9.255    0.000    0.000    0.000    0.000 S_02234
  43 H   -58.990  -49.363  178.259   17.254   10.674   10.202 -180.261  180.831   -8.098    0.000 S_02234
  44 H   -59.111  -46.339  178.704   13.730    9.302    9.816  -75.365 -168.657  -75.177  -92.670 S_02234
  45 H   -64.496  -42.243  178.753   13.306   11.100    6.493  -72.155  179.389  176.330  177.612 S_02234
  46 H   -58.148  -46.632 -178.564   16.754    9.991    5.336  181.405   89.586    0.000    0.000 S_02234
  47 H   -64.408  -36.404  177.158   15.967    6.341    6.056  -71.193  177.131 -181.488  175.690 S_02234
  48 H   -63.596  -42.455  177.185   12.671    6.647    4.187  -71.111  172.797  -21.595    0.000 S_02234
  49 H   -65.495  -44.047  177.903   14.493    7.997    1.136  171.732    0.000    0.000    0.000 S_02234
  50 H   -62.836  -39.053  176.396   17.135    5.275    1.381    0.000    0.000    0.000    0.000 S_02234
  51 H   -59.675  -51.333  179.000   14.374    2.680    1.689 -182.057  178.601  -22.302    0.000 S_02234
  52 H   -57.293  -46.093  178.623   12.644    3.925   -1.459    0.000    0.000    0.000    0.000 S_02234
  53 H   -60.853  -51.318 -176.532   15.952    3.975   -3.332  172.929   73.201    1.594    0.000 S_02234
  54 H   -54.323  -50.998 -176.066   17.032    0.531   -2.138 -181.570  178.874  -16.628    0.000 S_02234
  55 H   -63.394  -44.052 -173.448   13.791   -1.178   -3.150  170.758    0.000    0.000    0.000 S_02234
  56 H   -78.627  -28.710 -178.951   13.501    0.538   -6.527  -65.269  177.434    0.000    0.000 S_02234
  57 L   -84.042  -28.105  175.186   17.197    0.247   -7.367   65.921  -65.458    0.000    0.000 S_02234
  58 L   -82.261  112.427 -174.330   17.339   -3.421   -6.385 -177.308  -11.710    0.000    0.000 S_02234
  59 H   -54.833  -36.049  179.917   15.917   -5.368   -9.322    0.000    0.000    0.000    0.000 S_02234
  60 H   -64.897  -56.943  180.911   14.764   -8.112   -6.955 -179.759  177.986  178.368  179.918 S_02234
  61 H   -68.390  -28.668  175.693   12.898   -5.875   -4.511  -69.280  181.876  179.281  183.162 S_02234
  62 H   -59.930  -51.486  179.093   11.769   -3.719   -7.430  179.176 -157.745   66.361 -160.582 S_02234
  63 H   -62.167  -42.921  175.894    9.918   -6.620   -9.045  -69.530   -8.714    0.000    0.000 S_02234
  64 H   -61.139  -42.192  178.008    8.509   -7.647   -5.667  -67.535  167.419    0.000    0.000 S_02234
  65 H   -59.558  -46.108  178.241    7.432   -4.052   -5.059  175.818   65.229 -176.571    0.000 S_02234
  66 H   -62.010  -36.286  175.550    5.606   -3.960   -8.392  -72.883  -12.858    0.000    0.000 S_02234
  67 H   -65.762  -36.106  176.552    3.932   -7.238   -7.443  -71.569  177.778 -179.747  179.768 S_02234
  68 H   -67.009  -38.830  177.371    2.843   -5.626   -4.177  -75.540  -13.326  179.696    0.000 S_02234
  69 L   124.864    0.000    0.000    1.386   -2.689   -6.101    0.000    0.000    0.000    0.000 S_02234
SCORE:  -147.818   -347.311     33.924    188.133           0.757    -37.009        0.118        -31.198         -2.393         -5.639      -6.121        0.000     -9.434      4.954     90.526    -10.420            0.120    -16.825                   0.423                 0.423        119.557    314.000      S_02271
REMARK PROTEIN SILENTFILE
ANNOTATED_SEQUENCE: M[MET:NtermProteinFull]VDYYEVLGVQRHASPEDIKKAYRKLALKWHPDKNPENKEEAERKFKQVAEAYEVLSDAKKRDIYDKYG[GLY:CtermProteinFull] S_02271
   1 L     0.000  129.156  179.474    1.458    0.000    0.000 -176.936  177.952  -68.566    0.000 S_02271
   2 L   -77.666  126.891  177.630    3.538    3.013    1.026  176.047    0.000    0.000    0.000 S_02271
   3 L   -85.473   96.509 -173.000    5.474    4.620   -1.825 -176.657  -20.808    0.000    0.000 S_02271
   4 H   -65.018  -32.551  178.348    8.848    5.271   -0.206  -72.530  -30.562  160.928    0.000 S_02271
   5 H   -65.302  -37.430  177.125   10.121    7.091   -3.292  -62.618  111.863  173.007    0.000 S_02271
   6 H   -70.325  -37.936  177.672    7.208    9.523   -3.052 -179.104   62.801   20.437    0.000 S_02271
   7 H   -57.713  -45.681  178.748    7.833   10.011    0.666  170.078    0.000    0.000    0.000 S_02271
   8 L   -79.115  -27.110 -178.622   11.394   11.137   -0.046  -66.608  178.591    0.000    0.000 S_02271
   9 L    83.817   38.487 -178.068   10.353   12.844   -3.281    0.000    0.000    0.000    0.000 S_02271
  10 L  -123.520  179.990  179.818   12.814   10.957   -5.480  -60.847    0.000    0.000    0.000 S_02271
  11 L   -91.191  160.741 -179.354   12.794    8.675   -8.521  -60.271  -62.981  -55.493    0.000 S_02271
  12 L   -65.518  -26.152  178.634   12.514    4.883   -8.508  -69.924  177.922  180.405  173.303 S_02271
  13 L  -108.341   26.183 -182.072   16.004    4.722  -10.008  -62.519  -71.448    0.000    0.000 S_02271
  14 L   -67.209  148.904 -179.442   17.427    7.436   -7.758    0.000    0.000    0.000    0.000 S_02271
  15 L   -77.630  159.860  177.031   20.973    6.987   -6.461   68.211  -80.720    0.000    0.000 S_02271
  16 H   -53.197  -36.023  181.826   21.847    6.244   -2.836  -28.181   38.055  -32.262    0.000 S_02271
  17 H   -72.352  -35.306  172.210   23.190    9.794   -2.617  -65.683  -57.932  -49.023    0.000 S_02271
  18 H   -62.760  -39.495  175.253   19.912   11.197   -3.925  -69.795  -41.793    0.000    0.000 S_02271
  19 H   -62.816  -44.058 -181.135   18.184    9.208   -1.186  -68.305  166.803    0.000    0.000 S_02271
  20 H   -59.817  -46.058  182.364   20.570   10.642    1.403  -70.304  175.520 -173.355  176.167 S_02271
  21 H   -64.183  -44.764  178.099   19.951   14.209    0.243  -71.264  178.258 -179.377  179.383 S_02271
  22 H   -60.735  -42.688  177.189   16.173   13.784    0.240    0.000    0.000    0.000    0.000 S_02271
  23 H   -59.287  -52.041 -174.677   16.328   12.309    3.740  167.637   73.748    0.144    0.000 S_02271
  24 H   -61.227  -42.905 -178.993   18.493   15.099    5.142  -71.349  175.345  179.198  172.704 S_02271
  25 H   -64.426  -45.766 -178.190   16.351   17.859    3.642  -71.068  178.864 -179.664  180.164 S_02271
  26 H   -75.605  -30.544  176.941   13.076   16.361    4.858  -67.531  174.634    0.000    0.000 S_02271
  27 H   -60.752  -41.092  174.835   14.609   15.368    8.192    0.000    0.000    0.000    0.000 S_02271
  28 H   -73.467  -41.543  179.276   15.254   19.048    8.889  -68.083  173.239    0.000    0.000 S_02271
  29 L   -56.323  -40.742 -175.779   11.944   20.087    7.333 -178.665  176.676  179.818  177.780 S_02271
  30 L  -110.699   24.645 -179.124   10.056   17.794    9.703  -61.058  112.082    0.000    0.000 S_02271
  31 L   -71.747  115.100 -176.852   12.513   18.001   12.597 -159.415 -152.108    0.000    0.000 S_02271
  32 L   -55.233  -33.630 -178.044   10.501   17.967   15.823  -29.791   38.347  -31.326    0.000 S_02271
  33 L   -69.472  -27.613 -179.458   13.231   20.020   17.490  -69.453  -16.375    0.000    0.000 S_02271
  34 L   -86.652  -30.501  177.224   12.846   22.744   14.865  -63.240  -62.340 -177.795 -178.526 S_02271
  35 L  -134.607   73.672  179.991    9.046   22.730   14.974 -173.502  -12.101    0.000    0.000 S_02271
  36 H   -74.172  -20.943  178.581    7.906   21.429   18.360   29.063  -37.197   30.237    0.000 S_02271
  37 H   -64.078  -39.358  172.787    4.738   23.507   18.044  -69.075  178.282   -5.640    0.000 S_02271
  38 H  -108.339   38.315 -178.103    3.559   21.174   15.287 -164.840   20.457    0.000    0.000 S_02271
  39 H   -54.773  -40.435  177.315    5.454   18.196   16.699 -178.821  171.639 -176.724  -73.502 S_02271
  40 H   -41.833  -61.885 -178.692    2.370   16.037   16.171 -180.606   67.237   26.273    0.000 S_02271
  41 H   -70.726  -46.758 -174.566    2.652   16.263   12.386 -177.457  177.191    5.011    0.000 S_02271
  42 H   -57.644  -46.853  178.976    6.405   16.834   12.222    0.000    0.000    0.000    0.000 S_02271
  43 H   -59.297  -48.598 -179.489    7.203   13.724   14.258 -179.859  178.913   -7.219    0.000 S_02271
  44 H   -60.148  -44.157 -180.889    4.864   11.553   12.192  -70.226 -181.922 -172.787  -83.596 S_02271
  45 H   -68.497  -40.259  178.451    6.307   12.892    8.939  -67.631  -69.038 -175.879 -178.289 S_02271
  46 H   -58.010  -46.043 -178.710    9.868   12.610   10.241  183.779   90.806    0.000    0.000 S_02271
  47 H   -65.191  -38.127  177.801    9.392    8.928   11.061  -70.877  177.200  178.617  175.657 S_02271
  48 H   -64.387  -42.371  176.432    7.871    8.275    7.639  -70.904  174.583  -18.828    0.000 S_02271
  49 H   -63.761  -44.570  178.196   10.846    9.935    5.954  169.807    0.000    0.000    0.000 S_02271
  50 H   -62.847  -38.673  176.908   13.266    7.966    8.126    0.000    0.000    0.000    0.000 S_02271
  51 H   -60.298  -51.871  178.533   11.378    4.776    7.284  179.151  177.786  -22.373    0.000 S_02271
  52 H   -59.313  -41.948  177.666   11.642    5.398    3.543    0.000    0.000    0.000    0.000 S_02271
  53 H   -59.730  -52.713 -177.429   15.310    6.309    3.964  171.493   74.640    1.621    0.000 S_02271
  54 H   -52.452  -49.991 -173.969   16.145    3.181    5.957 -188.253   67.749   22.612    0.000 S_02271
  55 H   -68.312  -45.470 -171.471   14.573    0.817    3.432  171.973    0.000    0.000    0.000 S_02271
  56 H   -80.636  -32.334  180.508   15.783    2.496    0.249  -65.356  179.391    0.000    0.000 S_02271
  57 H   -69.866  -30.299  172.075   19.249    3.428    1.504   66.078  -76.886    0.000    0.000 S_02271
  58 L   -84.852  111.975 -174.681   19.891   -0.243    2.240 -177.154  -12.903    0.000    0.000 S_02271
  59 H   -54.441  -37.830  179.902   20.388   -1.904   -1.142    0.000    0.000    0.000    0.000 S_02271
  60 H   -64.328  -49.861 -178.624   19.127   -5.203    0.267 -179.801  177.770  178.463  179.866 S_02271
  61 H   -67.925  -32.722  177.895   15.932   -3.738    1.716  -69.342  180.257 -178.445  181.829 S_02271
  62 H   -66.454  -43.411  175.458   15.407   -1.661   -1.425 -175.697  173.048  181.650 -177.587 S_02271
  63 H   -60.304  -43.240  175.931   15.596   -4.767   -3.606  -73.243  -14.349    0.000    0.000 S_02271
  64 H   -62.846  -43.449  178.041   13.088   -6.451   -1.299  -67.472  167.343    0.000    0.000 S_02271
  65 H   -61.294  -48.734 -177.798   10.871   -3.364   -1.422  174.487   69.402 -169.985    0.000 S_02271
  66 H   -64.710  -37.645 -173.632   11.037   -3.122   -5.213  -72.071  -15.613    0.000    0.000 S_02271
  67 H   -84.604  -39.243 -174.197   10.485   -6.849   -5.703 -174.911  171.081 -177.853 -180.257 S_02271
  68 H  -118.956  -48.152 -176.814    7.967   -7.538   -2.942  -59.110  108.227  -11.451    0.000 S_02271
  69 L   102.223    0.000    0.000    7.196   -4.313   -1.083    0.000    0.000    0.000    0.000 S_02271
SCORE:  -143.692   -351.841     35.005    189.848           0.769    -36.280        0.166        -31.035         -2.498         -4.838      -4.333        0.000     -9.511      5.603     92.455    -10.518            0.141    -16.825                   0.968                 0.968        106.072    353.000      S_02342
REMARK PROTEIN SILENTFILE
ANNOTATED_SEQUENCE: M[MET:NtermProteinFull]VDYYEVLGVQRHASPEDIKKAYRKLALKWHPDKNPENKEEAERKFKQVAEAYEVLSDAKKRDIYDKYG[GLY:CtermProteinFull] S_02342
   1 L     0.000  126.371  177.988    1.458    0.000    0.000 -177.258  181.127   74.565    0.000 S_02342
   2 L   -76.297  125.497 -178.912    3.515    3.021    1.047  175.935    0.000    0.000    0.000 S_02342
   3 L   -76.667   85.979 -175.175    5.502    4.467   -1.854 -173.961  -18.074    0.000    0.000 S_02342
   4 H   -65.078  -28.564 -181.831    8.920    4.545   -0.194  -68.563  132.993  -18.478    0.000 S_02342
   5 H   -64.957  -37.653  176.477   10.493    5.713   -3.452  -64.966  118.640  164.969    0.000 S_02342
   6 H   -71.194  -37.986  178.115    8.339    8.843   -3.344 -179.078   63.077   20.133    0.000 S_02342
   7 H   -56.644  -46.112  179.448    9.154    9.369    0.332  170.499    0.000    0.000    0.000 S_02342
   8 H   -82.149  -28.095 -177.585   12.867    9.534   -0.467  -66.238  177.015    0.000    0.000 S_02342
   9 L    82.216   40.990 -177.078   12.302   11.067   -3.899    0.000    0.000    0.000    0.000 S_02342
  10 L  -122.626 -180.529 -178.916   14.307    8.432   -5.767  -61.167    0.000    0.000    0.000 S_02342
  11 L   -88.184  157.763 -178.189   13.883    6.025   -8.679  -60.674  -63.016  -55.385    0.000 S_02342
  12 L   -68.194  -23.446  179.163   12.367    2.546   -8.452  -69.642  178.352 -180.386  173.132 S_02342
  13 L  -106.810   18.775  179.014   15.637    1.102   -9.746  -62.710  -71.328    0.000    0.000 S_02342
  14 L   -70.636  145.050 -177.786   17.798    3.308   -7.529    0.000    0.000    0.000    0.000 S_02342
  15 L   -77.573  159.303  176.857   20.655    1.632   -5.663   68.241  -79.814    0.000    0.000 S_02342
  16 H   -52.520  -33.817  177.534   20.845    1.258   -1.885  -28.469   38.053  -31.984    0.000 S_02342
  17 H   -68.873  -39.870  175.794   23.552    3.922   -2.052 -177.970   63.158   21.773    0.000 S_02342
  18 H   -66.518  -34.827  171.918   21.224    6.246   -3.957  -68.475  -46.492    0.000    0.000 S_02342
  19 H   -63.542  -39.961  177.181   18.621    5.544   -1.282  -89.094   51.553    0.000    0.000 S_02342
  20 H   -63.918  -40.436  176.902   21.231    6.501    1.311 -175.722  175.261  180.097 -181.005 S_02342
  21 H   -53.245  -52.929  179.179   21.893    9.742   -0.561  -70.097  175.020 -170.854  171.521 S_02342
  22 H   -63.961  -40.466  178.073   18.249   10.780   -0.249    0.000    0.000    0.000    0.000 S_02342
  23 H   -55.841  -51.567 -176.325   18.132    9.519    3.335  167.543   73.694   -0.154    0.000 S_02342
  24 H   -61.529  -42.951  180.458   21.078   11.662    4.420  -69.917  172.134   66.208 -164.839 S_02342
  25 H   -65.243  -44.507 -177.543   19.708   14.778    2.726  -70.180  178.830 -179.621  179.602 S_02342
  26 H   -77.162  -28.130  176.248   16.204   14.324    4.131  -67.234  174.778    0.000    0.000 S_02342
  27 H   -60.923  -39.199  174.738   17.558   13.274    7.525    0.000    0.000    0.000    0.000 S_02342
  28 H   -75.933  -43.645 -180.374   19.048   16.754    7.855  -67.274  173.581    0.000    0.000 S_02342
  29 H   -56.211  -41.386 -175.843   16.084   18.449    6.182 -179.179  176.931  179.144  177.453 S_02342
  30 L  -110.618   25.424  177.643   13.686   16.839    8.652  -64.066  111.764    0.000    0.000 S_02342
  31 L   -66.562  125.857 -175.395   16.085   16.676   11.597 -161.140  -66.463    0.000    0.000 S_02342
  32 H   -53.631  -41.395 -170.337   14.145   17.195   14.823  -31.468   38.251  -29.778    0.000 S_02342
  33 H   -84.371   -3.111  176.583   16.841   19.388   16.350  -67.213  -24.798    0.000    0.000 S_02342
  34 H  -101.047    1.967  176.766   17.044   21.589   13.258  -60.929  -63.237 -176.645 -178.456 S_02342
  35 L  -145.043   70.439  180.005   13.395   22.603   13.587 -171.685  -15.361    0.000    0.000 S_02342
  36 H   -55.394  -35.266 -175.234   12.548   23.382   17.211  -28.064   38.007  -32.415    0.000 S_02342
  37 H   -63.712  -38.812  176.571    9.424   25.204   16.043  -69.179  178.204   -6.200    0.000 S_02342
  38 H  -128.782   48.501 -175.894    7.988   22.032   14.517  -64.630  -73.345    0.000    0.000 S_02342
  39 H   -58.919  -40.670  179.294   10.225   19.398   16.098 -178.985  172.426  180.609  177.710 S_02342
  40 H   -59.511  -47.014  180.505    7.311   16.984   16.473 -177.956  176.305   -1.308    0.000 S_02342
  41 H   -68.486  -38.048  174.425    6.415   17.246   12.787 -175.617   63.402   23.557    0.000 S_02342
  42 H   -60.188  -43.557  175.856   10.080   16.995   11.814    0.000    0.000    0.000    0.000 S_02342
  43 H   -58.751  -45.432  178.110   10.311   13.809   13.874 -179.618  179.647   -8.614    0.000 S_02342
  44 H   -55.429  -48.176  180.480    7.255   12.436   12.078  -69.236  172.895 -174.665 -190.299 S_02342
  45 H   -70.667  -37.389  178.999    8.848   13.084    8.687  -64.737  -68.067 -175.966 -178.607 S_02342
  46 H   -58.562  -46.245 -178.622   12.266   11.931    9.886  184.527   90.363    0.000    0.000 S_02342
  47 H   -65.987  -37.542  177.490   10.913    8.524   10.897  -71.272  177.917  177.009  175.215 S_02342
  48 H   -63.923  -41.840  175.405    9.081    8.175    7.584  -70.629  175.285  -14.956    0.000 S_02342
  49 H   -63.918  -44.867  178.984   12.315    8.894    5.721  169.754    0.000    0.000    0.000 S_02342
  50 H   -62.619  -38.359  176.854   14.213    6.449    7.929    0.000    0.000    0.000    0.000 S_02342
  51 H   -60.246  -51.311  177.726   11.532    3.830    7.293 -180.194  177.247  -20.408    0.000 S_02342
  52 H   -59.339  -40.996  177.160   11.856    4.202    3.523    0.000    0.000    0.000    0.000 S_02342
  53 H   -57.784  -54.384 -176.203   15.639    4.116    3.894  167.701   75.367    4.566    0.000 S_02342
  54 H   -55.778  -50.706 -174.103   15.663    0.893    5.909 -181.375  179.018  -19.187    0.000 S_02342
  55 H   -63.080  -44.356 -169.998   13.301   -0.998    3.611  171.022    0.000    0.000    0.000 S_02342
  56 H   -86.323  -24.207  178.534   14.894    0.046    0.328  -62.603  178.775    0.000    0.000 S_02342
  57 L   -84.148  -28.645  174.406   18.501   -0.081    1.521   67.584  -67.572    0.000    0.000 S_02342
  58 L   -79.113  113.474 -175.096   18.041   -3.556    2.986 -177.088  -11.564    0.000    0.000 S_02342
  59 H   -54.045  -36.524  179.739   18.396   -5.980    0.081    0.000    0.000    0.000    0.000 S_02342
  60 H   -64.860  -57.104 -177.677   16.016   -8.384    1.816 -179.594  177.772  178.471  179.779 S_02342
  61 H   -69.263  -26.562  176.435   13.215   -5.906    2.503  -69.205  182.126  178.795  183.453 S_02342
  62 H   -64.702  -47.431  177.056   13.897   -4.246   -0.848  176.000   65.708 -182.474  -89.543 S_02342
  63 H   -64.576  -42.023  178.295   13.168   -7.468   -2.729  -72.527  -13.453    0.000    0.000 S_02342
  64 H   -62.916  -44.795  179.273   10.157   -8.147   -0.510  -67.644  167.497    0.000    0.000 S_02342
  65 H   -62.119  -49.117 -176.661    8.821   -4.625   -1.032  176.327   73.453 -174.523    0.000 S_02342
  66 H   -67.548  -34.800 -174.770    9.315   -4.679   -4.801  -72.574  -16.580    0.000    0.000 S_02342
  67 H   -85.513  -39.362 -174.066    7.967   -8.214   -5.160 -174.963  171.152 -177.832 -180.288 S_02342
  68 H  -118.671  -48.468 -176.604    5.136   -8.121   -2.627  -58.852  109.133  -11.787    0.000 S_02342
  69 L   105.592    0.000    0.000    4.961   -4.680   -1.020    0.000    0.000    0.000    0.000 S_02342
SCORE:  -145.216   -352.663     35.987    190.005           0.762    -36.067        0.150        -32.122         -0.879         -3.756      -6.515        0.000     -9.845      5.649     90.839    -10.055            0.120    -16.825                   1.734                 1.734        108.813    385.000      S_02432
REMARK PROTEIN SILENTFILE
ANNOTATED_SEQUENCE: M[MET:NtermProteinFull]VDYYEVLGVQRHASPEDIKKAYRKLALKWHPDKNPENKEEAERKFKQVAEAYEVLSDAKKRDIYDKYG[GLY:CtermProteinFull] S_02432
   1 L     0.000  176.034  180.082    1.458    0.000    0.000   70.612  -68.895  -67.266    0.000 S_02432
   2 L   -95.293  128.638 -180.755    3.985    2.840    0.094  176.808    0.000    0.000    0.000 S_02432
   3 L   -76.479   86.978 -173.813    4.449    4.956   -3.030 -174.308  -19.606    0.000    0.000 S_02432
   4 H   -63.171  -31.161  178.601    8.238    4.745   -3.224  -67.930  139.324  -20.107    0.000 S_02432
   5 H   -64.542  -38.533  177.322    8.252    6.844   -6.394  -64.769  -65.454   -6.998    0.000 S_02432
   6 H   -70.336  -37.444  177.543    6.548    9.687   -4.532 -179.166   62.933   19.996    0.000 S_02432
   7 H   -57.906  -44.903  176.882    8.978    9.325   -1.631  171.019    0.000    0.000    0.000 S_02432
   8 H   -76.519  -29.998 -176.954   11.883    9.927   -4.009  -67.273  176.160    0.000    0.000 S_02432
   9 L    84.646   38.017 -177.380    9.852   12.412   -6.047    0.000    0.000    0.000    0.000 S_02432
  10 L  -123.591 -179.849  178.918   10.401   10.616   -9.352  -60.580    0.000    0.000    0.000 S_02432
  11 L   -90.742  161.285 -179.026    8.381    8.991  -12.133  -60.396  -62.981  -55.575    0.000 S_02432
  12 L   -66.196  -24.600  178.478    7.267    5.358  -12.275  -69.761  178.262 -180.076  173.425 S_02432
  13 L  -108.492   26.074  177.886    9.490    4.907  -15.326  -62.518  -71.613    0.000    0.000 S_02432
  14 L   -67.134  149.432 -179.133   12.418    6.835  -13.855    0.000    0.000    0.000    0.000 S_02432
  15 L   -78.491  160.099  177.031   15.925    5.537  -14.541   68.376  -81.874    0.000    0.000 S_02432
  16 H   -53.466  -35.914 -178.378   18.189    3.952  -11.931  -28.052   38.066  -32.374    0.000 S_02432
  17 H   -72.353  -34.867  172.324   20.306    7.105  -12.109  -65.760  -57.975  -49.783    0.000 S_02432
  18 H   -63.392  -39.075  175.041   17.254    9.271  -11.458  -69.687  -42.055    0.000    0.000 S_02432
  19 H   -62.517  -44.433  178.863   16.596    7.103   -8.407  -68.684  166.992    0.000    0.000 S_02432
  20 H   -59.688  -47.640 -177.043   20.184    7.596   -7.248  -70.010  175.499 -173.474  175.954 S_02432
  21 H   -65.480  -43.850  179.168   20.014   11.372   -7.651  -70.826  178.340 -179.269  178.930 S_02432
  22 H   -61.976  -43.506  177.634   16.629   11.660   -5.944    0.000    0.000    0.000    0.000 S_02432
  23 H   -60.029  -54.072 -174.599   17.836    9.542   -3.026  167.138   66.284  176.527    0.000 S_02432
  24 H   -59.820  -42.587 -181.825   21.095   11.431   -2.528  -71.105  175.164  179.997  173.174 S_02432
  25 H   -59.273  -53.216 -174.874   19.359   14.811   -2.667 -180.157  178.735  178.164  179.884 S_02432
  26 H   -75.423  -28.026  177.079   16.647   13.905   -0.164  -66.792  175.207    0.000    0.000 S_02432
  27 H   -62.697  -42.552  174.487   19.037   11.829    1.942    0.000    0.000    0.000    0.000 S_02432
  28 H   -71.843  -41.718  177.966   21.100   14.949    2.612  -68.425  172.827    0.000    0.000 S_02432
  29 H   -58.784  -37.919  183.299   17.968   17.083    2.905 -176.274  176.556  179.780  178.046 S_02432
  30 L  -109.925   24.733 -179.279   16.593   14.688    5.518  -62.646  -27.338    0.000    0.000 S_02432
  31 L   -73.697  130.306 -173.392   19.950   13.735    7.028 -155.139  -70.236    0.000    0.000 S_02432
  32 L   -70.341  -20.551  180.011   19.773   13.372   10.806   23.414  -36.731   34.718    0.000 S_02432
  33 L   -97.110    3.633  175.545   23.293   14.765   11.163  -65.020  -28.247    0.000    0.000 S_02432
  34 L  -111.811  -14.558  173.189   22.441   17.803    9.044  -61.559  -63.654 -176.483 -178.709 S_02432
  35 L  -134.623   73.118 -178.929   19.331   18.752   11.010 -171.680  -25.608    0.000    0.000 S_02432
  36 H   -55.871  -35.788 -175.725   20.047   18.031   14.674  -28.287   38.021  -32.239    0.000 S_02432
  37 H   -61.714  -28.420  176.769   17.075   20.183   15.666  -68.691  179.427   -4.817    0.000 S_02432
  38 H  -124.895   34.969 -172.660   14.784   17.659   13.982  -63.957  -88.695    0.000    0.000 S_02432
  39 H   -55.219  -40.468  181.124   17.112   14.661   14.130 -177.371  174.740  180.418  179.520 S_02432
  40 H   -58.528  -52.874  180.371   14.314   12.357   15.276 -180.253  183.003  -18.463    0.000 S_02432
  41 H   -69.978  -37.967  177.224   12.030   13.181   12.350 -179.756   61.937   19.645    0.000 S_02432
  42 H   -60.477  -41.904  176.011   14.974   13.455    9.959    0.000    0.000    0.000    0.000 S_02432
  43 H   -56.245  -48.735  178.543   16.034    9.940   10.944 -180.701  181.398   -9.315    0.000 S_02432
  44 H   -59.175  -47.452 -180.498   12.571    8.625   10.085  -75.837 -167.768  -75.681  -93.331 S_02432
  45 H   -64.755  -37.372  177.232   12.553   10.479    6.766  -71.695  180.141  177.036  178.368 S_02432
  46 H   -62.157  -40.778  178.173   16.091    9.280    6.061 -170.636   85.982    0.000    0.000 S_02432
  47 H   -69.408  -35.403  180.613   14.970    5.685    6.584  -70.286  176.327 -180.315  175.732 S_02432
  48 H   -65.552  -47.108  180.487   11.898    6.241    4.413  -72.623  173.053  -19.357    0.000 S_02432
  49 H   -72.623  -28.691  172.951   13.875    7.558    1.445   74.599    0.000    0.000    0.000 S_02432
  50 H   -67.658  -40.421  175.981   16.474    4.848    2.017    0.000    0.000    0.000    0.000 S_02432
  51 H   -61.176  -50.263  178.131   13.706    2.247    1.860 -180.127  177.429  -20.408    0.000 S_02432
  52 H   -58.175  -43.781  176.830   12.357    3.693   -1.387    0.000    0.000    0.000    0.000 S_02432
  53 H   -59.464  -52.783 -176.717   15.889    3.792   -2.788  173.505   75.799    2.894    0.000 S_02432
  54 H   -52.886  -50.024 -173.895   16.686    0.220   -1.761  172.014   67.733   22.178    0.000 S_02432
  55 H   -67.693  -45.438 -170.942   13.564   -1.254   -3.348  171.834    0.000    0.000    0.000 S_02432
  56 H   -82.430  -32.378  180.362   13.559    0.759   -6.567  -65.120  178.888    0.000    0.000 S_02432
  57 H   -69.949  -29.560  171.585   17.320    0.839   -7.121   67.278  -69.926    0.000    0.000 S_02432
  58 L   -84.541  111.847 -174.680   17.309   -2.958   -7.106 -177.262  -13.129    0.000    0.000 S_02432
  59 H   -54.361  -38.149 -179.800   15.790   -3.985  -10.435    0.000    0.000    0.000    0.000 S_02432
  60 H   -64.259  -49.727 -178.295   14.539   -7.231   -8.901 -179.764  177.755  178.466  179.896 S_02432
  61 H   -68.005  -32.839  177.602   12.819   -5.565   -5.948  -69.550  180.106 -178.773  181.558 S_02432
  62 H   -67.205  -43.326  176.134   11.431   -2.853   -8.222 -175.763  172.794  181.016 -175.676 S_02432
  63 L   -59.975  -42.269  175.757    9.906   -5.447  -10.544  -73.547  -14.384    0.000    0.000 S_02432
  64 H   -64.523  -46.271  179.099    8.326   -7.110   -7.514  -67.080  167.261    0.000    0.000 S_02432
  65 H   -58.271  -49.930  178.301    7.142   -3.765   -6.149  172.307   68.223 -172.198    0.000 S_02432
  66 H   -60.618  -43.178  178.325    5.599   -2.781   -9.481  -71.794  -14.457    0.000    0.000 S_02432
  67 H   -56.023  -41.304 -179.996    4.048   -6.235   -9.828 -178.495  176.532  179.557  179.466 S_02432
  68 H  -111.955   37.120  179.545    2.343   -5.765   -6.462  -57.785  106.892  -10.693    0.000 S_02432
  69 L  -121.178    0.000    0.000    1.996   -1.983   -6.651    0.000    0.000    0.000    0.000 S_02432
SCORE:  -145.191   -350.765     36.239    192.228           0.751    -38.328        0.129        -31.204         -1.457         -5.849      -5.011        0.000    -10.069      6.047     88.584     -9.776            0.116    -16.825                  -0.020                -0.020        104.082    428.000      S_02587
REMARK PROTEIN SILENTFILE
ANNOTATED_SEQUENCE: M[MET:NtermProteinFull]VDYYEVLGVQRHASPEDIKKAYRKLALKWHPDKNPENKEEAERKFKQVAEAYEVLSDAKKRDIYDKYG[GLY:CtermProteinFull] S_02587
   1 L     0.000  -80.912  173.869    1.458    0.000    0.000 -176.387 -178.218   68.366    0.000 S_02587
   2 L  -103.362  124.768 -177.703    2.425    3.438   -1.297  176.835    0.000    0.000    0.000 S_02587
   3 L   -85.021   94.617 -175.745   -0.113    6.209   -0.719 -174.656  -19.666    0.000    0.000 S_02587
   4 H   -68.657  -30.531  178.874   -0.089    8.126   -4.001  -70.971  144.250  -21.103    0.000 S_02587
   5 H   -65.608  -36.481  177.298   -2.828   10.462   -2.777  -62.013  113.005  168.954    0.000 S_02587
   6 H   -69.763  -38.196  176.762   -0.610   11.546    0.114 -179.373   62.937   20.073    0.000 S_02587
   7 H   -57.972  -45.108  176.800    2.293   12.138   -2.267  170.932    0.000    0.000    0.000 S_02587
   8 L   -74.956  -31.338 -175.966    0.129   14.546   -4.260  -68.216  175.360    0.000    0.000 S_02587
   9 L    84.446   37.301 -177.069   -1.555   15.839   -1.106    0.000    0.000    0.000    0.000 S_02587
  10 L  -123.730 -179.429  179.059   -5.068   15.170   -2.393  -60.327    0.000    0.000    0.000 S_02587
  11 L   -90.215  161.389 -178.791   -8.159   13.155   -1.476  -60.442  -62.945  -55.600    0.000 S_02587
  12 L   -66.077  -25.175  178.545   -8.875    9.560   -2.487  -69.807  178.220 -180.068  173.428 S_02587
  13 L  -107.539   26.465  178.047  -11.828   10.820   -4.523  -62.588  -71.736    0.000    0.000 S_02587
  14 L   -66.600  148.299 -179.215   -9.921   13.750   -6.016    0.000    0.000    0.000    0.000 S_02587
  15 L   -78.561  160.362  177.176  -10.643   14.654   -9.638   68.361  -81.643    0.000    0.000 S_02587
  16 H   -53.346  -36.131 -178.327   -8.194   14.191  -12.509  -28.187   38.069  -32.266    0.000 S_02587
  17 H   -72.394  -35.102  172.189   -7.819   17.974  -12.573  -65.829  -57.952  -49.697    0.000 S_02587
  18 H   -63.376  -39.125  175.181   -7.009   18.026   -8.863  -69.626  -42.137    0.000    0.000 S_02587
  19 H   -62.636  -44.368  178.798   -4.349   15.413   -9.595  -68.537  166.614    0.000    0.000 S_02587
  20 H   -59.556  -47.677 -177.032   -2.950   17.575  -12.392  -70.271  175.461 -173.445  175.982 S_02587
  21 H   -64.756  -43.885  178.934   -2.791   20.673  -10.194  -70.967  178.328 -179.306  178.985 S_02587
  22 H   -62.056  -44.180  178.200   -1.190   18.823   -7.285    0.000    0.000    0.000    0.000 S_02587
  23 H   -59.972  -53.384 -174.472    1.406   17.262   -9.583  167.012   67.006    0.411    0.000 S_02587
  24 H   -60.659  -42.623 -182.321    2.327   20.501  -11.344  -71.092  174.894  180.557  173.258 S_02587
  25 H   -59.703  -50.749 -175.515    2.650   22.404   -8.068 -180.100  178.582  178.265  179.859 S_02587
  26 H   -76.052  -26.605  176.795    4.843   19.765   -6.435  -66.211  175.007    0.000    0.000 S_02587
  27 H   -62.680  -41.839  174.661    6.725   19.112   -9.673    0.000    0.000    0.000    0.000 S_02587
  28 H   -73.860  -42.166  178.874    8.014   22.686   -9.584  -67.944  173.123    0.000    0.000 S_02587
  29 H   -58.814  -38.602  183.257    8.387   22.633   -5.800 -176.302  176.619  179.698  177.847 S_02587
  30 H  -109.688   24.819 -178.968   10.502   19.483   -6.031  -63.397  -26.531    0.000    0.000 S_02587
  31 L   -71.241  131.029 -172.439   12.084   20.284   -9.394 -155.389  -71.726    0.000    0.000 S_02587
  32 L   -71.990  -21.455  180.893   15.693   19.114   -9.569   23.871  -36.817   34.435    0.000 S_02587
  33 L   -94.782  -12.484  175.702   16.690   22.084  -11.724  -64.734  -27.567    0.000    0.000 S_02587
  34 L   -94.327  -15.245  173.723   14.949   24.582   -9.449  -60.994  -62.536 -177.053 -178.327 S_02587
  35 L  -133.407   71.603 -180.351   16.816   23.248   -6.421  -61.095  -75.124    0.000    0.000 S_02587
  36 H   -54.742  -37.340 -174.209   20.334   22.376   -7.571  -28.437   38.179  -32.302    0.000 S_02587
  37 H   -67.367  -17.852  174.242   21.511   22.402   -3.958   61.332  -85.995   18.347    0.000 S_02587
  38 H  -130.357   33.714 -172.922   19.184   19.470   -3.300  -68.879  -64.108    0.000    0.000 S_02587
  39 H   -56.252  -38.664 -178.980   19.008   18.097   -6.837 -176.596  174.239  180.755  179.382 S_02587
  40 H   -58.526  -54.631 -179.206   19.562   14.538   -5.619 -178.412  177.608    1.928    0.000 S_02587
  41 H   -71.829  -34.865  177.862   16.610   14.535   -3.222  -71.110  -62.023  -38.062    0.000 S_02587
  42 H   -62.641  -43.036  175.915   14.580   16.792   -5.510    0.000    0.000    0.000    0.000 S_02587
  43 H   -57.433  -47.697  178.239   14.983   14.301   -8.353 -180.238  180.737   -6.825    0.000 S_02587
  44 H   -58.047  -47.934  179.302   13.742   11.501   -6.100 -178.613  177.488   64.305   78.658 S_02587
  45 H   -66.543  -37.336  177.983   10.749   13.572   -4.998  -70.206  178.872 -179.279  178.704 S_02587
  46 H   -62.322  -43.271  177.803   10.148   14.700   -8.578 -172.778   86.617    0.000    0.000 S_02587
  47 H   -71.205  -31.173  180.261   10.025   11.087   -9.753  -70.045  177.015  178.643  175.809 S_02587
  48 H   -67.036  -45.804  179.550    7.910   10.149   -6.735 -176.179   65.697   59.439    0.000 S_02587
  49 H   -74.375  -28.032  172.390    5.202   12.704   -7.507   74.089    0.000    0.000    0.000 S_02587
  50 H   -66.676  -40.337  175.595    5.484   11.824  -11.191    0.000    0.000    0.000    0.000 S_02587
  51 H   -61.405  -50.576  177.509    4.818    8.196  -10.273 -180.122  176.314  -29.093    0.000 S_02587
  52 H   -58.531  -42.982  177.560    1.779    9.156   -8.200    0.000    0.000    0.000    0.000 S_02587
  53 H   -59.327  -53.436 -176.604    0.605   11.416  -11.023  172.040   74.879    2.453    0.000 S_02587
  54 H   -54.085  -52.402 -174.032    0.997    8.762  -13.715 -181.310  181.034   -9.727    0.000 S_02587
  55 H   -63.846  -44.683 -171.761   -0.867    6.041  -11.829  171.133    0.000    0.000    0.000 S_02587
  56 H   -81.984  -31.426  179.571   -3.720    8.209  -10.573  -65.397  178.542    0.000    0.000 S_02587
  57 L   -71.147  -29.261  172.097   -4.097   10.323  -13.711   66.097  -67.946    0.000    0.000 S_02587
  58 L   -85.867  111.828 -174.267   -4.631    7.128  -15.694 -177.027  -13.052    0.000    0.000 S_02587
  59 H   -55.317  -36.145  179.791   -8.119    5.920  -14.793    0.000    0.000    0.000    0.000 S_02587
  60 H   -65.823  -49.335 -178.425   -7.090    2.337  -15.540 -179.625  177.491  178.664  179.887 S_02587
  61 H   -68.858  -32.657  176.975   -3.988    2.409  -13.342  -69.944 -180.942  180.070  177.995 S_02587
  62 H   -66.572  -42.937  174.944   -5.896    4.260  -10.625 -175.405  172.119  182.138 -177.326 S_02587
  63 H   -58.606  -47.880  176.895   -8.569    1.559  -10.604 -175.255   66.126    0.000    0.000 S_02587
  64 H   -61.338  -45.191  180.015   -5.868   -1.101  -10.321  -67.449  167.282    0.000    0.000 S_02587
  65 H   -60.041  -50.022 -179.279   -4.050    0.905   -7.652  166.232   66.436 -172.667    0.000 S_02587
  66 H   -58.871  -38.830  178.631   -7.186    1.451   -5.573  -72.949  -16.924    0.000    0.000 S_02587
  67 H   -75.539  -30.647  177.977   -7.965   -2.265   -5.785  -70.333  172.528  177.174  168.871 S_02587
  68 H   -65.390  -53.238  177.941   -4.336   -3.145   -5.070  178.572   76.465   -1.450    0.000 S_02587
  69 L   121.006    0.000    0.000   -4.180   -1.167   -1.827    0.000    0.000    0.000    0.000 S_02587
SCORE:  -147.739   -350.659     37.564    189.774           0.749    -35.038        0.152        -31.450         -2.332         -7.246      -5.486        0.000     -9.399      5.772     87.760    -11.166            0.093    -16.825                  -0.442                -0.442        105.813    915.000      S_02990
REMARK PROTEIN SILENTFILE
ANNOTATED_SEQUENCE: M[MET:NtermProteinFull]VDYYEVLGVQRH[HIS_D]ASPEDIKKAYRKLALKWHPDKNPENKEEAERKFKQVAEAYEVLSDAKKRDIYDKYG[GLY:CtermProteinFull] S_02990
   1 L     0.000  164.868  178.882    1.458    0.000    0.000  -64.975  178.337   71.119    0.000 S_02990
   2 L  -115.639  127.034  177.596    3.950    2.853    0.324  177.818    0.000    0.000    0.000 S_02990
   3 L   -85.807   95.476 -172.620    5.980    4.182   -2.603 -176.548  -21.080    0.000    0.000 S_02990
   4 H   -65.889  -31.593  177.537    9.332    4.859   -0.950  -73.030  -35.371  162.929    0.000 S_02990
   5 H   -64.954  -38.229  177.273   10.751    6.338   -4.151  -62.031  113.975  169.250    0.000 S_02990
   6 H   -69.951  -37.365  177.992    7.938    8.894   -4.202 -179.051   62.798   20.424    0.000 S_02990
   7 H   -56.750  -47.302 -180.380    8.503    9.678   -0.525  169.834    0.000    0.000    0.000 S_02990
   8 H   -79.531  -26.273 -179.075   12.104   10.681   -1.216  -66.087  178.137    0.000    0.000 S_02990
   9 L    85.908   38.683 -178.709   11.209   12.091   -4.632    0.000    0.000    0.000    0.000 S_02990
  10 L  -123.799  179.397  178.394   13.570    9.873   -6.623  -60.956    0.000    0.000    0.000 S_02990
  11 L   -94.544  162.673 -179.712   13.424    7.289   -9.409  -60.236  -63.245  -55.367    0.000 S_02990
  12 L   -69.551  -17.401  178.647   13.247    3.508   -9.050   71.696 -175.772 -175.377 -171.998 S_02990
  13 L  -104.419   16.611  180.514   16.657    3.345  -10.722  -60.185  -68.619    0.000    0.000 S_02990
  14 L   -66.328  145.161  179.264   18.159    5.950   -8.395    0.000    0.000    0.000    0.000 S_02990
  15 L   -79.435  160.964  177.416   21.628    5.273   -6.995   68.335  -82.525    0.000    0.000 S_02990
  16 H   -53.016  -36.599 -178.230   22.405    4.828   -3.300  -28.532   38.151  -32.067    0.000 S_02990
  17 H   -72.744  -35.608  172.306   24.028    8.265   -3.393  -65.842  -58.006  -49.632    0.000 S_02990
  18 H   -62.906  -39.022  175.551   20.920    9.788   -4.957  -69.588  -41.404    0.000    0.000 S_02990
  19 H   -63.221  -43.810  178.438   18.947    8.224   -2.110  -67.929  166.249    0.000    0.000 S_02990
  20 H   -59.482  -45.779 -177.968   21.347    9.732    0.425  -70.386  175.313 -173.575  175.981 S_02990
  21 H   -64.958  -44.451  178.028   21.019   13.193   -1.113  -70.979  178.225 -179.342  179.268 S_02990
  22 H   -61.614  -42.407  177.055   17.224   13.007   -1.258    0.000    0.000    0.000    0.000 S_02990
  23 H   -59.478  -55.353 -173.631   17.130   11.858    2.365  165.712   73.753   -0.308    0.000 S_02990
  24 H   -59.379  -46.186 -176.876   19.444   14.564    3.690  -71.295  175.339  179.396  172.342 S_02990
  25 H   -68.769  -50.698 -173.747   17.742   17.413    1.836  -70.286  179.447 -179.974 -179.643 S_02990
  26 H   -69.970  -39.888  178.442   14.128   16.351    2.331 -174.748   57.276    0.000    0.000 S_02990
  27 H   -57.779  -39.907  175.256   14.594   15.295    5.953    0.000    0.000    0.000    0.000 S_02990
  28 H   -67.348  -42.115  179.797   15.817   18.815    6.701  -70.755  172.123    0.000    0.000 S_02990
  29 H   -59.746  -35.944 -178.538   12.938   20.327    4.731  -71.991  178.433 -179.774  180.684 S_02990
  30 L  -111.171   25.337  178.637   10.474   18.366    6.862  -70.207  -17.571    0.000    0.000 S_02990
  31 L   -75.951  133.900  179.750   12.540   18.439   10.053 -159.356  -71.196    0.000    0.000 S_02990
  32 H   -51.357  -38.659 -177.273   10.596   19.180   13.235  -31.030   38.510  -30.329    0.000 S_02990
  33 H   -76.273  -16.981  176.990   13.271   21.710   14.181  -69.627  -16.570    0.000    0.000 S_02990
  34 H   -97.892   -6.437  172.666   12.922   23.344   10.766  -61.524  -63.447 -176.207 -178.218 S_02990
  35 L  -135.051   67.780  179.654    9.144   23.504   11.127  -60.435  -76.218    0.000    0.000 S_02990
  36 H   -54.727  -32.390 -173.748    8.467   24.601   14.704  -28.379   38.165  -32.357    0.000 S_02990
  37 H   -61.103  -31.402 -178.479    5.001   25.707   13.610  -68.874  177.739   -8.170    0.000 S_02990
  38 H  -144.897   67.411 -178.980    3.938   22.096   13.075 -169.985  -14.073    0.000    0.000 S_02990
  39 H   -64.702  -28.826  180.463    6.390   19.703   14.723  -70.595  181.538  178.295  180.122 S_02990
  40 H   -59.014  -56.724 -179.096    3.634   17.092   14.938  179.919  178.653   -5.885    0.000 S_02990
  41 H   -72.184  -36.061  176.874    3.214   16.668   11.183 -172.901   63.248   18.799    0.000 S_02990
  42 H   -59.583  -42.205  174.883    6.884   17.423   10.542    0.000    0.000    0.000    0.000 S_02990
  43 H   -58.490  -48.065  178.654    7.788   14.517   12.817 -180.349  180.454   -6.456    0.000 S_02990
  44 H   -57.217  -49.585 -179.162    5.437   12.238   10.884  -69.579  171.633  180.912  154.673 S_02990
  45 H   -66.068  -40.591  177.818    6.881   13.318    7.536  -71.319  179.070 -182.304  177.483 S_02990
  46 H   -57.239  -46.928 -179.140   10.439   13.155    8.867  179.900   86.424    0.000    0.000 S_02990
  47 H   -64.929  -36.476  177.206    9.955    9.552    9.980  -71.413  177.733 -182.296  175.839 S_02990
  48 H   -63.224  -42.210  176.547    8.439    8.679    6.605  -71.074  173.329  -21.478    0.000 S_02990
  49 H   -63.363  -44.751  178.240   11.514   10.071    4.856  170.701    0.000    0.000    0.000 S_02990
  50 H   -63.415  -38.866  177.767   13.807    8.146    7.199    0.000    0.000    0.000    0.000 S_02990
  51 H   -60.218  -51.567  178.275   11.758    4.998    6.613 -180.710  177.899  -22.421    0.000 S_02990
  52 H   -59.613  -41.572  177.547   12.092    5.263    2.835    0.000    0.000    0.000    0.000 S_02990
  53 H   -58.722  -52.672 -178.059   15.796    6.021    3.236  171.055   72.912    1.584    0.000 S_02990
  54 H   -52.447  -53.629 -172.972   16.430    2.991    5.443  177.235 -176.068  -22.250    0.000 S_02990
  55 H   -65.305  -42.887 -172.093   14.718    0.504    3.137  171.772    0.000    0.000    0.000 S_02990
  56 H   -82.069  -36.110  179.717   16.099    1.856   -0.132  -64.472  179.644    0.000    0.000 S_02990
  57 L   -70.406  -28.772  172.216   19.601    2.700    1.084   67.639  -64.336    0.000    0.000 S_02990
  58 L   -84.122  108.513 -171.370   19.909   -0.865    2.358 -179.881  -33.086    0.000    0.000 S_02990
  59 H   -54.001  -43.079  180.125   20.464   -2.886   -0.809    0.000    0.000    0.000    0.000 S_02990
  60 H   -61.417  -47.798 -178.878   19.000   -6.042    0.725 -179.385  177.845  178.324  179.799 S_02990
  61 H   -67.127  -34.528  177.965   15.880   -4.268    1.978  -70.650  176.999 -178.993  172.007 S_02990
  62 H   -66.194  -43.267  176.212   15.506   -2.459   -1.345 -175.804  174.111  180.821 -177.380 S_02990
  63 H   -59.866  -45.013  176.174   15.631   -5.747   -3.249  -72.796  -14.480    0.000    0.000 S_02990
  64 H   -62.635  -43.306  177.848   12.977   -7.163   -0.926  -67.395  167.405    0.000    0.000 S_02990
  65 H   -59.977  -49.805 -177.566   10.922   -3.988   -1.309  172.447   69.081 -170.610    0.000 S_02990
  66 H   -62.940  -40.512 -174.497   11.153   -4.029   -5.103  -72.536  -15.963    0.000    0.000 S_02990
  67 H   -80.897  -40.794 -171.005   10.380   -7.741   -5.355  -70.557  179.852 -180.433  180.091 S_02990
  68 H  -121.055  -47.148 -177.096    7.817   -8.094   -2.577  -55.345  104.371   -1.400    0.000 S_02990
  69 L   106.954    0.000    0.000    7.260   -4.755   -0.846    0.000    0.000    0.000    0.000 S_02990
